# Supplementary material for: Atrial septal defect becoming clinically evident after cardiac surgery for annuloaortic ectasia: a case report
Source: Eur Heart J Case Rep. 2024 Jun 18;8(7):ytae299. doi: 10.1093/ehjcr/ytae299 (PMC11220655; doi:10.1093/ehjcr/ytae299)
Supplement: ytae299_Supplementary_Data [file ytae299_supplementary_data.zip]

Archive with 5 entries (5 files):
- figure2A.mp4
- figure2B.mp4
- figure2C.mp4
- figure4A.mp4
- figure4B.mp4
